# Supplementary material for: Temperature-dependent electronic structure of bixbyite α-Mn2O3 and the importance of a subtle structural change on oxygen electrocatalysis
Source: Sci Technol Adv Mater. 2021 Apr 9;22(1):141–9. doi: 10.1080/14686996.2020.1868949 (PMC8043564; doi:10.1080/14686996.2020.1868949)
Supplement: Supplemental Material [file TSTA_A_1868949_SM1027.zip]

Archive with 15 entries (14 files):
- 100K[Ortho].cif
- __MACOSX/
- __MACOSX/._100K[Ortho].cif
- 270K[Ortho].cif
- __MACOSX/._270K[Ortho].cif
- 200K[Ortho].cif
- __MACOSX/._200K[Ortho].cif
- 300K[Cubic].cif
- __MACOSX/._300K[Cubic].cif
- 330K[Cubic].cif
- __MACOSX/._330K[Cubic].cif
- 300K[Ortho].cif
- __MACOSX/._300K[Ortho].cif
- 293K[Ortho].cif
- __MACOSX/._293K[Ortho].cif
