# Supplementary material for: Temperature-dependent electronic structure of bixbyite α-Mn2O3 and the importance of a subtle structural change on oxygen electrocatalysis
Source: Sci Technol Adv Mater. 2021 Apr 9;22(1):141–9. doi: 10.1080/14686996.2020.1868949 (PMC8043564; doi:10.1080/14686996.2020.1868949)
Supplement: Supplemental Material [file TSTA_A_1868949_SM1027.zip › 300K[Cubic].cif]

data_HT-RT_cubic

# phase info for Mn2 O3-cubic follows
_pd_phase_name  "Mn2 O3-cubic"
_cell_length_a  9.413742
_cell_length_b  9.413742
_cell_length_c  9.413742
_cell_angle_alpha  90
_cell_angle_beta   90
_cell_angle_gamma  90
_cell_volume  834.232
_symmetry_cell_setting  cubic
_symmetry_space_group_name_H-M  "I a -3"
loop_
    _space_group_symop_id
    _space_group_symop_operation_xyz
     1  x,y,z
     2  z,x,y
     3  y,z,x
     4  1/2+x,y,1/2-z
     5  1/2-z,1/2+x,y
     6  y,1/2-z,1/2+x
     7  -z,1/2+x,1/2-y
     8  1/2-y,-z,1/2+x
     9  1/2+y,1/2-z,-x
    10  -x,1/2+y,1/2-z
    11  1/2-z,-x,1/2+y
    12  1/2+x,1/2-y,-z
    13  -x,-y,-z
    14  -z,-x,-y
    15  -y,-z,-x
    16  1/2-x,-y,1/2+z
    17  1/2+z,1/2-x,-y
    18  -y,1/2+z,1/2-x
    19  z,1/2-x,1/2+y
    20  1/2+y,z,1/2-x
    21  1/2-y,1/2+z,x
    22  x,1/2-y,1/2+z
    23  1/2+z,x,1/2-y
    24  1/2-x,1/2+y,z
    25  1/2+x,1/2+y,1/2+z
    26  1/2+z,1/2+x,1/2+y
    27  1/2+y,1/2+z,1/2+x
    28  x,1/2+y,-z
    29  -z,x,1/2+y
    30  1/2+y,-z,x
    31  1/2-z,x,-y
    32  -y,1/2-z,x
    33  y,-z,1/2-x
    34  1/2-x,y,-z
    35  -z,1/2-x,y
    36  x,-y,1/2-z
    37  1/2-x,1/2-y,1/2-z
    38  1/2-z,1/2-x,1/2-y
    39  1/2-y,1/2-z,1/2-x
    40  -x,1/2-y,z
    41  z,-x,1/2-y
    42  1/2-y,z,-x
    43  1/2+z,-x,y
    44  y,1/2+z,-x
    45  -y,z,1/2+x
    46  1/2+x,-y,z
    47  z,1/2+x,-y
    48  -x,y,1/2+z

# ATOMIC COORDINATES AND DISPLACEMENT PARAMETERS
loop_ 
   _atom_site_label
   _atom_site_type_symbol
   _atom_site_fract_x
   _atom_site_fract_y
   _atom_site_fract_z
   _atom_site_occupancy
   _atom_site_adp_type
   _atom_site_U_iso_or_equiv
   _atom_site_symmetry_multiplicity
Mn1    Mn3+ 0.00000     0.00000     0.00000     1.000      Uiso 0.00594(23) 8   
Mn2    Mn3+ 0.28505(4)  0.00000     0.25000     1.000      Uiso 0.00634(15) 24  
O1     O2-  0.12938(17) 0.14889(18) -0.08352(15) 1.000      Uiso 0.0147(4)  48  

loop_  _atom_type_symbol _atom_type_number_in_cell
  Mn   32
  O    48

# Note that Z affects _cell_formula_sum and _weight
_cell_formula_units_Z  8
_chemical_formula_sum  "Mn4 O6"
_chemical_formula_weight  315.75
#--eof--eof--eof--eof--eof--eof--eof--eof--eof--eof--eof--eof--eof--eof--eof--#
