# Supplementary material for: Temperature-dependent electronic structure of bixbyite α-Mn2O3 and the importance of a subtle structural change on oxygen electrocatalysis
Source: Sci Technol Adv Mater. 2021 Apr 9;22(1):141–9. doi: 10.1080/14686996.2020.1868949 (PMC8043564; doi:10.1080/14686996.2020.1868949)
Supplement: Supplemental Material [file TSTA_A_1868949_SM1027.zip › 300K[Ortho].cif]

data_HT-RT_ortho

# phase info for Mn2 O3-ortho follows
_pd_phase_name  "Mn2 O3-ortho"
_cell_length_a  9.414357
_cell_length_b  9.418896
_cell_length_c  9.409161
_cell_angle_alpha  90
_cell_angle_beta   90
_cell_angle_gamma  90
_cell_volume  834.337
_symmetry_cell_setting  orthorhombic
_symmetry_space_group_name_H-M  "P c a b"
loop_
    _space_group_symop_id
    _space_group_symop_operation_xyz
     1  x,y,z
     2  1/2-x,y,1/2+z
     3  1/2+x,1/2-y,z
     4  -x,1/2-y,1/2+z
     5  -x,-y,-z
     6  1/2+x,-y,1/2-z
     7  1/2-x,1/2+y,-z
     8  x,1/2+y,1/2-z

# ATOMIC COORDINATES AND DISPLACEMENT PARAMETERS
loop_ 
   _atom_site_label
   _atom_site_type_symbol
   _atom_site_fract_x
   _atom_site_fract_y
   _atom_site_fract_z
   _atom_site_occupancy
   _atom_site_adp_type
   _atom_site_U_iso_or_equiv
   _atom_site_symmetry_multiplicity
Mn1    Mn3+ 0.00000     0.00000     0.00000     1.000      Uiso 0.00661(12) 4   
Mn2    Mn3+ 0.00000     0.00000     0.50000     1.000      Uiso 0.00661(12) 4   
Mn3    Mn3+ 0.2859(4)   0.2529(9)   -0.0043(8)  1.000      Uiso 0.00661(12) 8   
Mn4    Mn3+ 0.0040(8)   0.28461(29) 0.2464(7)   1.000      Uiso 0.00661(12) 8   
Mn5    Mn3+ 0.2517(10)  -0.0004(13) 0.28436(25) 1.000      Uiso 0.00661(12) 8   
O1     O2-  0.1309(27)  -0.090(3)   0.1497(22)  1.000      Uiso 0.0103(6)  8   
O2     O2-  0.1418(23)  0.1306(21)  -0.0892(19) 1.000      Uiso 0.0103(6)  8   
O3     O2-  -0.0905(22) 0.1418(27)  0.1230(19)  1.000      Uiso 0.0103(6)  8   
O4     O2-  -0.3670(26) 0.416(3)    -0.3481(23) 1.000      Uiso 0.0103(6)  8   
O5     O2-  -0.3450(18) -0.3784(19) 0.4350(14)  1.000      Uiso 0.0103(6)  8   
O6     O2-  0.4203(22)  -0.3478(24) -0.3629(20) 1.000      Uiso 0.0103(6)  8   

loop_  _atom_type_symbol _atom_type_number_in_cell
  Mn   32
  O    48

# Note that Z affects _cell_formula_sum and _weight
_cell_formula_units_Z  4
_chemical_formula_sum  "Mn8 O12"
_chemical_formula_weight  631.49
#--eof--eof--eof--eof--eof--eof--eof--eof--eof--eof--eof--eof--eof--eof--eof--#
